# Supplementary material for: Trends in Pseudomonas aeruginosa In Vitro Susceptibility to Ceftolozane/Tazobactam in Latin America: SMART Surveillance Program, 2016–2024
Source: Antibiotics (Basel). 2025 Oct 14;14(10):1018. doi: 10.3390/antibiotics14101018 (PMC12562063; doi:10.3390/antibiotics14101018)
Supplement: Supplementary file 1 [file antibiotics-14-01018-s001.zip]

Archive with 1 entries (1 files):
- antibiotics-3906663-supplementary.pdf
